# Supplementary material for: Control of the polyamine biosynthesis pathway by G2-quadruplexes
Source: eLife. 2018 Jul 31;7:e36362. doi: 10.7554/eLife.36362 (PMC6067879; doi:10.7554/eLife.36362)
Supplement: Supplementary file 2. [file elife-36362-supp2.xlsx]

## Sheet: Sheet1
Table S7: Sequences of plasmids (see Figure 1 in main manuscript)
Gene	Natural 5' UTR sequence	Natural 3' UTR sequence	Sequence of construct (5' UTR) (UTR Sequence not present in the plasmid construct: grey)	Sequence of construct (3' UTR)
ARG1 ENSG00000118520	TGTCACTGAGGGTTGACTGACTGGAGAGCTCAAGTGCAGCAAAGAGAAGTGTCAGAGC	ATGTGGAAACATCCGATATAAATCTCATAGTTAATGGCATAATTAGAAAGCTAATCATTTTCTTAAGCATAGAGTTATCCTTCTAAAGACTTGTTCTTTCAGAAAAATGTTTTTCCAATTAGTATAAACTCTACAAATTCCCTCTTGGTGTAAAATTCAAGATGTGGAAATTCTAACTTTTTTGAAATTTAAAAGCTTATATTTTCTAACTTGGCAAAAGACTTATCCTTAGAAAGAGAAGTGTACATTGATTTCCAATTAAAAATTTGCTGGCATTAAAAATAAGCACACTTACATAAGCCCCCATACATAGAGTGGGACTCTTGGAATCAGGAGACAAAGCTACCACATGTGGAAAGGTACTATGTGTCCATGTCATTCAAAAAATGTGATTTTTTA…	N/A (no PQS)	N/A (no PQS)
PAOX ENSG00000148832	CCCCCTCGCTCCGCCTCCGGCCTCCTCCGAGAGCTCCAGACCTCCCGGCTACTCAGAAGCCCTCGGACTGCCCGGACCGCGCG	CTGGGCCCAGCCTACTCTGTTCCACCCGTGTCGGGGGTAGGCTGGGACCCTCATTTCTTCTGACAGATTTCAGTCTGGCTTGAAATTTGGGGATGTTAATGAGGGTCCTCTGGTTTTTGGTAACCAGGGCCACCTTCTCAGTTCTTGTGTCTGTTATTGGAGTCTGGCCAGGGTTGACTTGAGCTGAGACACCAGATGCTCACGGAGATGCTGGACACATAAAGCAAGTTACAGCCACA	N/A (no PQS)	As natural
ARG2 ENSG00000081181	GCGAAGAAGGTGTGCCGGGGGCTGGTTGGAGGCGCGGGCGGCGGGGCCAATGTGGCGGTGACGTCACGGGGCGGGCGGACGCTGGCGCGGGTAGGTAAGAGCAGCGGCGGGCGGTGGCGCTCACTCCCGGCTTCCAACCGCGCGGAGCCTCTGCCTTGGAGATTCTCAGTGCTGCGGATC	GAGACACTGTGCACTGACATGTTTCACAACAGGCATTCCAGAATTATGAGGCATTGAGGGGATAGATGAATACTAAATGGTTGTCTGGGTCAATACTGCCTTAATGAGAACATTTACACATTCTCACAATTGTAAAGTTTCCCCTCTATTTTGGTGACCAATACTACTGTAAATGTATTTGGTTTTTTGCAGTTCACAGGGTATTAATATGCTACAGTACTATGTAAATTTAAAGAAGTCATAAACAGCATTTATTACCTTGGTATATCATACTGGTCTTGTTGCTGTTGTTCCTTCACATTTAAGTGGTTTTTCATCTTTCCTCCCTCCTCCCACAGCCTGGCTATACAGTGCATCCTTGAACTGTCAGCCCACAGCAGCAATATGCTTATTCTATCC…	As natural	As natural
AMD1 ENSG00000123505	TCACGCAGCGCTCTCGCTTACACAGTATGGCCGGCGACATTAGCTAGCGCTCGCTCTACTCTCTCTAACGGGAAAGCAGCGGAATACAAGAGACTGAACTGTATCTGCCTCTATTTCCAAAAGACTCACGTTCAACTTTCGCTCACACAAAGCCGGGAAAATTTTATTAGTCCTTTTTTTAAAAAAAGTTAATATAAAATTATAGCAAAAAAAAAAAGGAACCTGAACTTTAGTAACACAGCTGGAACAATCCGCAGCGGCGGCGGCAGCGGCGGGAGAAGAGGTTTAATTTAGTTGATTTTCTGTGGTTGTTGGTTGTTCGCTAGTCTCACGGTG	TTAAGAAAAATGAAGAAAAAACGCAAAAAGAGAACACATGTAGAAGGTGGTGGATGCTTTCTAGATGTCGATGCTGGGGGCAGTGCTTTCCATAACCACCACTGTGTAGTTGCAGAAAGCCCTAGATGTAATGATAGTGTAATCATTTTGAATTGTATGCATTATTATATCAAGGAGTTAGATATCTTGCATGAATGCTCTCTTCTGTGTTTAGGTATTCTCTGCCACTCTTGCTGTGAAATTGAAGTGCATGTAGAAAAAACCTTTTACTATATGAAACTTTACAACACTTGTGAAAGCAACTCAATTTGGTTTATGCACAGTGTAATATTTCTCCAAGTATCATCCAAAATTCCCCACAGACAAGGCTTTCGTCCTCATTAGGTGTTGGCCTCAGCC…	TCACGCAGCGCTCTCGCTTACACAGTATGGCCGGCGACATTAGCTAGCGCTCGCTCTACTCTCTCTAACGGGAAAGCAGCGGAATACAAGAGACTGAACTGTATCTGCCTCTATTTCCAAAAGACTCACGTTCAACTTTCGCTCACACAAAGCCGGGAAAATTTTATTAGTCCTTTTTTTAAAAAAAGTTAATATAAAATTATAGCAAAAAAAAAAAGGAACCTGAACTTTAGTAACACAGCTGGAACAATCCGCAGCGGCGGCGGCAGCGGCGGGAGAAGAGGTTTAATTTAGTTGATTTTCTGTGGTTGTTGGTTGTTCGCTAGTCTCACGGTG	As natural
AZIN1 ENSG00000155096	AAATACTGGCGTCGCTGGCGCCGCCTTCTCACACTTTCAGGCTCTGATCGCGGCCGCAGTTTTTCCTTTTTTCTTCTGCCGTCGCCTTCTCTGCCTCTTCTCATCCTTTCTCGCTCTGCTGCTCTGCAGTGTGACGAGTCCGAATCCTCTTCCCACCCAGCCCGCGCCTTTCTTCTTTTGCCTGCGCTGTTCTATTTCTCCTTCGGCCGCCGCCGCCACTGCTGCACACAGCTGGTGTCGGTGCCGCGCTTTTACCCCCAAGTCGTTCCCGCAGCCTATGGCCCAGGCCGCCTTGGGTATTTCTGCTCAAGGTAACCACATCCCTCTTTAAAAATTCCGCCGAAAAAGAGAAGACGCTTTACCCGACTCTTTGGGCCGTTATCTCACGGCGAACTTTCT…	ACAGGCATTAACGCTTCTTTAGATCTGAAGTTGCAGGTTAAGCTTGTCTGGTCAACATTCCAGTGTGGAAAAATAATTTAAACAATCTTATTCTCTTAATTCTTTTGGCAACAAAAACTATTAGTAATAGCTATTTGGGACCAGACAAAATCAGCTTTCATCTATAATTCATTGGGGATAATGGGAGATTTAGATAATGTATCCAGATTTAAACCTACCAGTTTGTCCTACCCCTTAAGCGTTTAAAATAAAATATGCAACAAAATGGATGACTTAGTGGAGATGGAAGCCCATTAATTGGGTTCCCCATTAAATCGTTTACATACAAGAACACAGTTTTTATACTAAGGATTTGTGTTTAAAGTCTTGTAAAGTTCATGTCTTTCACCCAGATATATC…	AAATACTGGCGTCGCTGGCGCCGCCTTCTCACACTTTCAGGCTCTGATCGCGGCCGCAGTTTTTCCTTTTTTCTTCTGCCGTCGCCTTCTCTGCCTCTTCTCATCCTTTCTCGCTCTGCTGCTCTGCAGTGTGACGAGTCCGAATCCTCTTCCCACCCAGCCCGCGCCTTTCTTCTTTTGCCTGCGCTGTTCTATTTCTCCTTCGGCCGCCGCCGCCACTGCTGCACACAGCTGGTGTCGGTGCCGCGCTTTTACCCCCAAGTCGTTCCCGCAGCCTATGGCCCAGGCCGCCTTGGGTATTTCTGCTCAAGGTAACCACATCCCTCTTTAAAAATTCCGCCGAAAAAGAGAAGACGCTTTACCCGACTCTTTGGGCCGTTATCTCACGGCGAACTTTCT…	As natural
OAZ1 ENSG00000104904	ATTTTGCGAACGGCGAGCAGCGGCGGCGGCGCGGAGAGACGCAGCGGAGGTTTTCCTGGTTTCGGACCCCAGCGGCCGG	GGCCGCCTCGGGGCTGGGCATCCGGCCCCTGGGGCCACCCCTTGTCAGCCGGGTGGGTAGGAACCGTAGACTCGCTCATCTCGCCTGGGTTTGTCCGCATGTTGTAATCGTGCAAATAAACGCTCACTCCGAATTAGCGGTGTATTTCTTGAAGTTTAATATTGTGTTTGTGATACTGAAGTATTTGCTTTAATTCTAAATAAAAATTTATATTTTACTTTTTTATTGCTGGTTTAAGATGATTCAGATTATCCTTGTACTTTGAGGAGAAGTTTCTTATTTGGAGTCTTTTGGAAACAGTCTTAGTCTTTTAACTTGGAAAGATGAGGTATTAATCCCCTCCATTGCTCTCCAAAAGCCAATAAAGTGATTACACCCGATG	As natural	As natural
OAZ2 ENSG00000180304	ATGCAGATGAGGCACTCGGGGGCGGGGCGGCGGCGGCGGCGGCGGCGGTGGCGGCCGGGGAGGGTCAGTTGGAGGCAGGCGCTCGCTGAGGCAAAAGGAGGCGCTCGGCCCGCGGCCTGACAGGGACTTAGCCCGCAGAGATCGACCCCGCGCGCGTGACCCCACACCCACCCACTCATCCATCTATCCACTCCCTGCGCCGCCTCCTCCCACCCTGAGCAGAGCCGCCGAGG		As natural	As natural
OAZ3 ENSG00000143450	GCGCCTCGGCCCGGGCCTTACTCTCCACCGACTGCGTCAGGATGAGCTCCAGGTTTTCTTTGGGCCGATGCTTCGTGTCCTCCACCAGCTTATAGACGCGATGTCGCCGGTGCAGGCGCGGCTTCCGGCCCTCCCCGGCCAGCGGTACCTTCCACCAGCGCTCCACG	ACATGCTTATTCCAACGCTTTGAGGGGCTGGAAGCCTTGACACATGGAATCAGGGGCCCGGGATGTGATTCAGGACACTTTCCATCCTAGGAATAAAGGGTAGTGCAATC	As natural	As natural
ODC1 ENSG00000115758	GACGTCGGCCCGCCGGCGCCCCACCAGCTCCGCGCGGGCCCGGGTTGGCCACCGCCGGGCCCCCGCCCCTCCCCCGGCGGTGTCCCGGCCGGAACCGATCGTGGCTGGTTTGAGCTGGTGCGTCTCCATGGCGACCCGCCGGTGCTATAAGTAGGGAGCGGCGTGCCGTGGGGCTTTGTCAGTCCCTCCTGTAGCCGCCGCCGCCGCCGCCCGCCGCCCCTCTGCCAGCAGCTCCGGCGCCACCTCGGGCCGGCGTCTCCGGCGGGCGGGAGCCAGGCGCTGACGGGCGCGGCGGGGGCGGCCGAGCGCTCCTGCGGCTGCGACTCAGGCTCCGGCGTCTGCGCTTCCCCATGGGGCTGGCCTGCGGCGCCTGGGCGCTCTGAGATTGTCACTGCTGTT…	ATAGCACTCTGGTAGCTGTTAACTGCAAGTTTAGCTTGAATTAAGGGATTTGGGGGGACCATGTAACTTAATTACTGCTAGTTTTGAAATGTCTTTGTAAGAGTAGGGTCGCCATGATGCAGCCATATGGAAGACTAGGATATGGGTCACACTTATCTGTGTTCCTATGGAAACTATTTGAATATTTGTTTTATATGGATTTTTATTCACTCTTCAGACACGCTACTCAAGAGTGCCCCTCAGCTGCTGAACAAGCATTTGTAGCTTGTACAATGGCAGAATGGGCCAAAAGCTTAGTGTTGTGACCTGTTTTTAAAATAAAGTATCTTGAAATAATTAGGCATTGGGACGTTTTTATGGTGTGTTCATTCCAGACAGTTCACGAATCCCGTATAGCTC…	GACGTCGGCCCGCCGGCGCCCCACCAGCTCCGCGCGGGCCCGGGTTGGCCACCGCCGGGCCCCCGCCCCTCCCCCGGCGGTGTCCCGGCCGGAACCGATCGTGGCTGGTTTGAGCTGGTGCGTCTCCATGGCGACCCGCCGGTGCTATAAGTAGGGAGCGGCGTGCCGTGGGGCTTTGTCAGTCCCTCCTGTAGCCGCCGCCGCCGCCGCCCGCCGCCCCTCTGCCAGCAGCTCCGGCGCCACCTCGGGCCGGCGTCTCCGGCGGGCGGGAGCCAGGCGCTGACGGGCGCGGCGGGGGCGGCCGAGCGCTCCTGCGGCTGCGACTCAGGCTCCGGCGTCTGCGCTTCCCCATGGGGCTGGCCTGCGGCGCCTGGGCGCTCTGAGATTGTCACTGCTGTT…	As natural
SAT1 ENSG00000130066	GCGCAGCTCTTAGTCGCGGGCCGACTGGTGTTTATCCGTCACTCGCCGAGGTTCCTTGGGTCATGGTGCCAGCCTGACTGAGAAGAGGACGCTCCCGGGAGACGAATGAGGAACCACCTCCTCCTACTGTTCAAGTACAGGGGCCTGGTCCGCAAAGGGAAGAAAAGCAAAAGACGAAA	GGAGTGCTGCTGTAGATGACAACCTCCATTCTATTTTAGAATAAATTCCCAACTTCTCTTGCTTTCTATGCTGTTTGTAGTGAAATAATAGAATGAGCACCCATTCCAAAGCTTTATTACCAGTGGCGTTGTTGCATGTTTGAAATGAGGTCTGTTTAAAGTGGCAATCTCAGATGCAGTTTGGAGAGTCAGATCTTTCTCCTTGAATATCTTTCGATAAACAACAAGGTGGTGTGATCTTAATATATTTGAAAAAAACTTCATTCTCGTGAGTCATTTAAATGTGTACAATGTACACACTGGTACTTAGAGTTTCTGTTTGATTCTTTTTTAATAAACTACTCTTTGATTTAATTGTTTGGTGTAAGCA	As natural	As natural
SMOX ENSG00000088826	CGCCGCTCGCCGCAGACTTACTTCCCCGGCTCAGCAGGGAAAGGTTCCTAGAAGGTGAGCGCGGACGGT	GGGCTGTCCTCGCTGCTGAGAAGAGCCACTAACTCGTGACCTCCAGCCTGCCCCTTGCTGCCGTGTGCTCCTGCCTTCCTGATCCTCTGTAGAAAGGATTTTTATCTTCTGTAGAGCTAGCCGCCCTGACTGCCTTCAGACCTGGCCCTGTAGCTTTTCTTTTTCTCCAGGCTGGGCCGTGAGCAGGTGGGCCGTTGAGTTACCTCTGTGCTGGATCCCGTGCCCCCACTTGCCTACCCTCTGTCCTGCCTTGTTATTGTAAGTGCCTTCAATACTTTGCATTTTGGGATAATAAAAAAGGCTCCCTCCCCTGCCCCTCAGCTTCTCTCTGGTTTTCTCA	As natural	As natural
SMS ENSG00000102172	GGCCTCCCCGGGCGCAGCACACTCCCAGCCGGCCGCAGCCTGACACGCCGCGCGGCCCCCCAGTCTCCCGCGGCTGCTCCCCCAGGCATGGCACAGGGCCTCGCCTCACT	AGATCAGTAGCCCCTAATCACATGTGCTGCAAATAGCCTTCCTGACCTCCATATGCTGTACATGACATCAAAATGAGTCAGGCAATTGATTGTGAATTCCTTAAAGTTTTCCTTTTTTTAATAATTATTTTTAATTTAAAAAAGCAAATGGAAAATGTATATTTTGATGAGCTTAGGGTGTTTTTTTTTTGAAAGTCAGCTGAAGGATGGTTAGACAGCACAGCGAAGACTGCTAAATGCACTGACCCCCCCCATTAGAATGTGATTTTTGTTCCTTTTTATTTCTCTGTGGGCTTTTGTTTTTGTTTTTGTTTTGGTAGATCTTCAATTTGGATATTTGGAGGAGTGAACATCGTTGTTTTGCTGGAGGGAAGATCTTGATGGTGTTTCTTTCCCCAA…	As natural	As natural
SRM ENSG00000116649	GGCGGAGCTGGTCCCGTTGTGCTGCGGCGCCGCGCGGCCTGCAGTCCCGGGCCCGCGCCCCGCGCCGCCCGCCCGCCCGCC	GCCCAGGCGCCACCACTGATGCCACCCAGGACCTCGGACCTTGGAGCCTGCGGGGTGCCTCGGCCCCTCCAGCCCCGGGCCGGACCTCCTGCTGGCTCTCGCCCACCAACCAAGTGTTACAAGCCCCAGAATGCTGCCCGGCCTGCCCTGCTGGGCGGACTGTCTGTGTGTCTGTCTCTCTGGCGTTCCACCTCCAAGCCTATACCAGCTGTGTACAGCGCCATCTCTCTGCCTTCTGTTGCCCCTCACTCACCAAACACGTGTATTTATAGCAAA	As natural	As natural
